# Supplementary material for: Prognostic Value of BUB1 for Predicting Non-Muscle-Invasive Bladder Cancer Progression
Source: Int J Mol Sci. 2021 Nov 25;22(23):12756. doi: 10.3390/ijms222312756 (PMC8657483; doi:10.3390/ijms222312756)
Supplement: Supplementary file 1 [file ijms-22-12756-s001.zip]

Archive with 1 entries (1 files):
- ijms-1468900-supplementary.pdf
